# Supplementary material for: Suitability of resampled multispectral datasets for mapping flowering plants in the Kenyan savannah
Source: PLoS One. 2020 Sep 22;15(9):e0232313. doi: 10.1371/journal.pone.0232313 (PMC7508412; doi:10.1371/journal.pone.0232313)
Supplement: S10 Raw data — (ZIP) [file pone.0232313.s010.zip › 2013 Field Points.qpj]

PROJCS["WGS 84 / UTM zone 37S",GEOGCS["WGS 84",DATUM["WGS_1984",SPHEROID["WGS 84",6378137,298.257223563,AUTHORITY["EPSG","7030"]],AUTHORITY["EPSG","6326"]],PRIMEM["Greenwich",0,AUTHORITY["EPSG","8901"]],UNIT["degree",0.0174532925199433,AUTHORITY["EPSG","9122"]],AUTHORITY["EPSG","4326"]],PROJECTION["Transverse_Mercator"],PARAMETER["latitude_of_origin",0],PARAMETER["central_meridian",39],PARAMETER["scale_factor",0.9996],PARAMETER["false_easting",500000],PARAMETER["false_northing",10000000],UNIT["metre",1,AUTHORITY["EPSG","9001"]],AXIS["Easting",EAST],AXIS["Northing",NORTH],AUTHORITY["EPSG","32737"]]
