# Supplementary material for: Suitability of resampled multispectral datasets for mapping flowering plants in the Kenyan savannah
Source: PLoS One. 2020 Sep 22;15(9):e0232313. doi: 10.1371/journal.pone.0232313 (PMC7508412; doi:10.1371/journal.pone.0232313)
Supplement: S10 Raw data — (ZIP) [file pone.0232313.s010.zip › 2013 Field Points.prj]

PROJCS["WGS_1984_UTM_Zone_37S",GEOGCS["GCS_WGS_1984",DATUM["D_WGS_1984",SPHEROID["WGS_1984",6378137,298.257223563]],PRIMEM["Greenwich",0],UNIT["Degree",0.017453292519943295]],PROJECTION["Transverse_Mercator"],PARAMETER["latitude_of_origin",0],PARAMETER["central_meridian",39],PARAMETER["scale_factor",0.9996],PARAMETER["false_easting",500000],PARAMETER["false_northing",10000000],UNIT["Meter",1]]
