# Supplementary material for: Suitability of resampled multispectral datasets for mapping flowering plants in the Kenyan savannah
Source: PLoS One. 2020 Sep 22;15(9):e0232313. doi: 10.1371/journal.pone.0232313 (PMC7508412; doi:10.1371/journal.pone.0232313)
Supplement: S11 Raw data — (ZIP) [file pone.0232313.s011.zip]

Archive with 6 entries (6 files):
- 2014 Field Points.prj
- 2014 Field Points.qpj
- 2014 Field Points.dbf
- 2014 Field Points.cpg
- 2014 Field Points.shp
- 2014 Field Points.shx
